# Supplementary material for: On the Road to End Pig Pain: Knowledge and Attitudes of Brazilian Citizens Regarding Castration
Source: Animals (Basel). 2020 Oct 8;10(10):1826. doi: 10.3390/ani10101826 (PMC7650544; doi:10.3390/ani10101826)
Supplement: Supplementary file 1 [file animals-10-01826-s001.zip]

Archive with 3 entries (2 files):
- Suplementary material_questionnaire.docx
- __MACOSX/
- __MACOSX/._Suplementary material_questionnaire.docx
